# Supplementary material for: Preoperative prediction of p53 overexpression in pituitary neuroendocrine tumors using MRI radiomics
Source: Front Neurol. 2026 Jan 23;16:1693959. doi: 10.3389/fneur.2025.1693959 (PMC12876171; doi:10.3389/fneur.2025.1693959)
Supplement: Supplementary file 3 [file Table_1.xlsx]

## Sheet: Sheet1
Variable	Categories	Train set (n=130)		Test set (n=56)		P value
		p53-negative (n=48)	p53-positive (n=82)	p53-negative (n=20)	p53-positive (n=36)
Age (year)		55.50 (48.75, 66.00)	52.00 (39.50, 59.00)	56.50 (48.25, 66.25)	53.00 (39.50, 58.00)	0.004
Gender(%)	Male	24 (50.00)	42 (51.22)	12 (60.00)	13 (36.11)	0.497
	Female	24 (50.00)	40 (48.78)	8 (40.00)	23 (63.89)
Knosp (%)	0-2	28 (58.33)	46 (56.10)	15 (75.00)	23 (63.89)	0.629
	3-4	20 (41.67)	36 (43.90)	5 (25.00)	13 (36.11)
PA/CT (%)	No	34 (70.83)	49 (59.76)	12 (60.00)	21 (58.33)	0.513
	PA	9 (18.75)	22 (26.83)	5 (25.00)	7 (19.44)
	CT	5 (10.42)	11 (13.41)	3 (15.00)	8 (22.22)
Size (%)	Micro	4 (8.33)	0 (0.00)	0 (0.00)	1 (2.78)	0.108
	Macro	25 (52.08)	43 (52.44)	11 (55.00)	18 (50.00)
	Giant	19 (39.58)	39 (47.56)	9 (45.00)	17 (47.22)
IS (%)	No	21 (43.75)	49 (59.76)	9 (45.00)	22 (61.11)	0.050
	Yes	27 (56.25)	33 (40.24)	11 (55.00)	14 (38.89)
ISS (%)	No	27 (56.25)	40 (48.78)	10 (50.00)	16 (44.44)	0.447
	Yes	21 (43.75)	42 (51.22)	10 (50.00)	20 (55.56)
ECA(%)	No	18 (37.50)	33 (40.24)	11 (55.00)	12 (33.33)	0.653
	Yes	30 (62.50)	49 (59.76)	9 (45.00)	24 (66.67)
ICS (%)	No	31 (64.58)	53 (64.63)	15 (75.00)	22 (61.11)	0.687
	Yes	17 (35.42)	29 (35.37)	5 (25.00)	14 (38.89)
Acth (pg/mL)		30.20 (24.32, 44.45)	26.60 (14.70, 39.80)	22.95 (10.38, 36.45)	30.90 (25.43, 33.73)	0.586
Cortisol (ug/mL)		10.02 (8.37, 14.62)	10.02 (7.42, 13.57)	7.67 (3.11, 11.43)	10.10 (7.96, 12.80)	0.880
Prl (ng/mL)		15.87 (8.22, 27.99)	17.10 (10.05, 32.20)	13.32 (9.60, 30.30)	19.61 (11.49, 44.34)	0.186
Gh (ng/mL)		0.14 (0.09, 0.33)	0.18 (0.07, 0.75)	0.19 (0.10, 0.37)	0.23 (0.08, 0.79)	0.353
Ft3 (pmol/L)		4.24 (3.74, 4.54)	4.33 (3.54, 5.15)	4.14 (3.77, 4.75)	4.29 (3.58, 4.96)	0.227
Ft4 (pmol/L)		13.88 (12.21, 15.72)	13.93 (11.53, 16.34)	12.96 (11.07, 16.50)	14.37 (12.48, 17.48)	0.207
Tsh (mIU/L)		1.98 (1.28, 2.73)	1.81 (1.19, 2.83)	1.77 (1.08, 3.25)	1.56 (1.07, 2.09)	0.343
