# Supplementary material for: Preoperative prediction of p53 overexpression in pituitary neuroendocrine tumors using MRI radiomics
Source: Front Neurol. 2026 Jan 23;16:1693959. doi: 10.3389/fneur.2025.1693959 (PMC12876171; doi:10.3389/fneur.2025.1693959)
Supplement: Supplementary file 4 [file Table_2.xlsx]

## Sheet: Sheet1
Characteristics	Univariate analysis			Multivariate analysis
	OR	95%CI	P value	OR	95%CI	P value
Gender	1.29	0.71-2.34	0.406
Age	0.97	0.94-0.99	0.003	0.97	0.94-0.99	0.01
PA/CT	1.36	0.65-2.85	0.413
Knosp	1.22	0.66-2.26	0.523
Size	6.78	0.73-63.02	0.093
IS	0.52	0.29-0.96	0.035	0.47	0.25-0.89	0.02
ISS	1.32	0.73-2.4	0.361
ECA	1.21	0.66-2.21	0.545
ICS	1.2	0.64-2.25	0.574
Acth	1	0.98-1.01	0.744
Cortisol	0.99	0.96-1.02	0.473
Prl	1.01	1-1.02	0.046	1.01	1-1.02	0.198
Gh	1.03	0.99-1.08	0.137
Ft3	1.24	0.94-1.65	0.13
Ft4	1.06	0.99-1.13	0.075
Tsh	1.01	0.96-1.08	0.632
